# Supplementary material for: Interpretable Machine Learning Model Integrating Electrocardiographic and Acute Physiology Metrics for Mortality Prediction in Critical Ill Patients
Source: J Clin Med. 2025 Oct 11;14(20):7163. doi: 10.3390/jcm14207163 (PMC12565335; doi:10.3390/jcm14207163)
Supplement: Supplementary file 1 [file jcm-14-07163-s001.zip]

Archive with 1 entries (1 files):
- jcm-3853021-supplementary.pdf
